# Supplementary material for: Optimal human respiratory simulation for exhaled gas based on CFD method
Source: PLoS One. 2024 Nov 18;19(11):e0313522. doi: 10.1371/journal.pone.0313522 (PMC11573226; doi:10.1371/journal.pone.0313522)
Supplement: S1 File — (ZIP) [file pone.0313522.s001.zip]

Archive with 5 entries (5 files):
- Couple Transient.png
- Piso Transient.png
- Piso Turbulence Changed.png
- Simple Transient.png
- Simple Turbulence Changed.png
