# Supplementary material for: Optimal human respiratory simulation for exhaled gas based on CFD method
Source: PLoS One. 2024 Nov 18;19(11):e0313522. doi: 10.1371/journal.pone.0313522 (PMC11573226; doi:10.1371/journal.pone.0313522)
Supplement: S1 Table — (XLSX) [file pone.0313522.s006.xlsx]

## Sheet: Sheet1
Distance from the diffuser (m)	unsteady breath Velocity.Trnavg [ m s^-1 ]	steady breath Velocity.Trnavg [ m s^-1 ]
0.005	null	null
0.01132	0.26783	0.26783
0.02528	0.24616	0.24616
0.03948	0.22406	0.22406
0.05372	0.20478	0.20508
0.06798	0.18623	0.18586
0.08225	0.17121	0.17048
0.09652	0.16092	0.16029
0.1108	0.15019	0.14955
0.12508	0.14308	0.14248
0.13936	0.13685	0.13627
0.15364	0.13102	0.1304
0.16792	0.1266	0.12584
0.1822	0.12215	0.12123
0.19649	0.11912	0.11801
0.21077	0.11629	0.11484
0.22505	0.11374	0.11214
0.23933	0.11271	0.11079
0.25362	0.11152	0.10926
0.2679	0.11089	0.1084
0.28219	0.11171	0.1091
0.29647	0.11398	0.11123
0.31075	0.11652	0.11373
0.35361	0.12906	0.1265
0.39646	0.14593	0.14418
0.43931	0.16758	0.16695
0.48217	0.19064	0.19084
0.52502	0.21179	0.21239
0.56787	0.23067	0.2315
0.61073	0.2466	0.24794
0.65358	0.26128	0.26326
0.69644	0.27388	0.27665
0.73929	0.28383	0.28736
0.78215	0.29093	0.29521
0.825	0.29502	0.29996
0.86786	0.29747	0.303
0.91071	0.29711	0.30294
0.95357	0.29542	0.30145
0.99642	0.29233	0.29847
1.03928	0.28709	0.29336
1.08213	0.28048	0.28676
1.12498	0.27369	0.27994
1.16784	0.26678	0.27296
1.21069	0.25981	0.2659
1.25355	0.25283	0.25882
1.2964	0.24579	0.2516
1.33926	0.23868	0.24427
1.38211	0.2315	0.23678
1.41068	0.22673	0.23173

## Sheet: experimental data
Distance from the diffuser (m)	experimental data Velocity.Trnavg [ m s^-1 ]
0.10072	0.16571
0.30188	0.11641
0.50031	0.23765
0.70148	0.28807
0.90299	0.29732
1.10108	0.28695
1.29951	0.24691
