# Supplementary material for: Optimal human respiratory simulation for exhaled gas based on CFD method
Source: PLoS One. 2024 Nov 18;19(11):e0313522. doi: 10.1371/journal.pone.0313522 (PMC11573226; doi:10.1371/journal.pone.0313522)
Supplement: S2 Table — (XLSX) [file pone.0313522.s007.xlsx]

## Sheet: Sheet1
T-out-inspiration	T-out -experiation	T-out-transient	Tin	T-out-steady	transient ℃	steady ℃	trantient grad	steady grad
21.47	21.4733	21.4716	16.1	21.4752	19.1884	19.2129	0.57494	0.57912
					20.3018	20.3668	0.78221	0.7938
					21.1764	21.2695	0.94503	0.96173
					22.2124	22.0953	1.13791	1.11536
					22.4899	22.5206	1.18957	1.19449

## Sheet: experimental data
Z [ m ]	Z/H	experimental data
0.1	0.0373134	0.6665
0.6	0.223881	0.74669
1.1	0.410448	1.08196
1.7	0.634328	1.09241
2.3	0.858209	1.13183
