# Supplementary material for: Optimal human respiratory simulation for exhaled gas based on CFD method
Source: PLoS One. 2024 Nov 18;19(11):e0313522. doi: 10.1371/journal.pone.0313522 (PMC11573226; doi:10.1371/journal.pone.0313522)
Supplement: S3 Table — (XLSX) [file pone.0313522.s008.xlsx]

## Sheet: Sheet1
time (s)	velocity (m/s)
24.572	0.01611
24.574	0.03222
24.576	0.04833
24.578	0.06444
24.58	0.08055
24.582	0.09665
24.584	0.11276
24.586	0.12886
24.588	0.14496
24.59	0.16107
24.592	0.17716
24.594	0.19326
24.596	0.20935
24.598	0.22545
24.6	0.24153
24.602	0.25762
24.604	0.2737
24.606	0.28978
24.608	0.30585
24.61	0.32192
24.612	0.33799
24.614	0.35405
24.616	0.37011
24.618	0.38616
24.62	0.40221
24.622	0.41826
24.624	0.43429
24.626	0.45032
24.628	0.46635
24.63	0.48237
24.632	0.49839
24.634	0.51439
24.636	0.53039
24.638	0.54639
24.64	0.56238
24.642	0.57836
24.644	0.59433
24.646	0.61029
24.648	0.62625
24.65	0.6422
24.652	0.65814
24.654	0.67407
24.656	0.69
24.658	0.70591
24.66	0.72182
24.662	0.73772
24.664	0.7536
24.666	0.76948
24.668	0.78535
24.67	0.80121
24.672	0.81705
24.674	0.83289
24.676	0.84872
24.678	0.86453
24.68	0.88034
24.682	0.89613
24.684	0.91191
24.686	0.92768
24.688	0.94344
24.69	0.95918
24.692	0.97492
24.694	0.99064
24.696	1.00635
24.698	1.02204
24.7	1.03773
24.702	1.05339
24.704	1.06905
24.706	1.08469
24.708	1.10032
24.71	1.11593
24.712	1.13153
24.714	1.14712
24.716	1.16269
24.718	1.17824
24.72	1.19378
24.722	1.20931
24.724	1.22482
24.726	1.24031
24.728	1.25579
24.73	1.27125
24.732	1.2867
24.734	1.30213
24.736	1.31754
24.738	1.33294
24.74	1.34831
24.742	1.36368
24.744	1.37902
24.746	1.39435
24.748	1.40965
24.75	1.42494
24.752	1.44022
24.754	1.45547
24.756	1.4707
24.758	1.48592
24.76	1.50112
24.762	1.51629
24.764	1.53145
24.766	1.54659
24.768	1.56171
24.77	1.57681
24.772	1.59189
24.774	1.60694
24.776	1.62198
24.778	1.637
24.78	1.65199
24.782	1.66697
24.784	1.68192
24.786	1.69685
24.788	1.71176
24.79	1.72665
24.792	1.74152
24.794	1.75636
24.796	1.77118
24.798	1.78598
24.8	1.80076
24.802	1.81551
24.804	1.83024
24.806	1.84494
24.808	1.85962
24.81	1.87428
24.812	1.88892
24.814	1.90353
24.816	1.91811
24.818	1.93267
24.82	1.94721
24.822	1.96172
24.824	1.97621
24.826	1.99067
24.828	2.0051
24.83	2.01951
24.832	2.03389
24.834	2.04825
24.836	2.06258
24.838	2.07689
24.84	2.09117
24.842	2.10542
24.844	2.11964
24.846	2.13384
24.848	2.14801
24.85	2.16215
24.852	2.17627
24.854	2.19035
24.856	2.20441
24.858	2.21844
24.86	2.23245
24.862	2.24642
24.864	2.26036
24.866	2.27428
24.868	2.28817
24.87	2.30202
24.872	2.31585
24.874	2.32965
24.876	2.34342
24.878	2.35715
24.88	2.37086
24.882	2.38454
24.884	2.39819
24.886	2.4118
24.888	2.42539
24.89	2.43894
24.892	2.45247
24.894	2.46596
24.896	2.47942
24.898	2.49285
24.9	2.50624
24.902	2.51961
24.904	2.53294
24.906	2.54624
24.908	2.5595
24.91	2.57274
24.912	2.58594
24.914	2.59911
24.916	2.61224
24.918	2.62534
24.92	2.63841
24.922	2.65144
24.924	2.66444
24.926	2.67741
24.928	2.69034
24.93	2.70323
24.932	2.7161
24.934	2.72892
24.936	2.74172
24.938	2.75447
24.94	2.76719
24.942	2.77988
24.944	2.79253
24.946	2.80515
24.948	2.81773
24.95	2.83027
24.952	2.84277
24.954	2.85524
24.956	2.86768
24.958	2.88008
24.96	2.89243
24.962	2.90476
24.964	2.91704
24.966	2.92929
24.968	2.9415
24.97	2.95367
24.972	2.96581
24.974	2.97791
24.976	2.98997
24.978	3.00199
24.98	3.01397
24.982	3.02591
24.984	3.03782
24.986	3.04968
24.988	3.06151
24.99	3.0733
24.992	3.08504
24.994	3.09675
24.996	3.10842
24.998	3.12005
25	3.13164
25.002	3.14319
25.004	3.1547
25.006	3.16616
25.008	3.17759
25.01	3.18898
25.012	3.20032
25.014	3.21163
25.016	3.22289
25.018	3.23412
25.02	3.2453
25.022	3.25644
25.024	3.26753
25.026	3.27859
25.028	3.2896
25.03	3.30058
25.032	3.3115
25.034	3.32239
25.036	3.33324
25.038	3.34404
25.04	3.3548
25.042	3.36551
25.044	3.37618
25.046	3.38681
25.048	3.3974
25.05	3.40794
25.052	3.41844
25.054	3.4289
25.056	3.43931
25.058	3.44967
25.06	3.46
25.062	3.47027
25.064	3.48051
25.066	3.4907
25.068	3.50084
25.07	3.51094
25.072	3.521
25.074	3.531
25.076	3.54097
25.078	3.55089
25.08	3.56076
25.082	3.57059
25.084	3.58037
25.086	3.59011
25.088	3.5998
25.09	3.60944
25.092	3.61904
25.094	3.62859
25.096	3.63809
25.098	3.64755
25.1	3.65696
25.102	3.66633
25.104	3.67565
25.106	3.68492
25.108	3.69414
25.11	3.70332
25.112	3.71244
25.114	3.72152
25.116	3.73056
25.118	3.73954
25.12	3.74848
25.122	3.75737
25.124	3.76621
25.126	3.775
25.128	3.78375
25.13	3.79244
25.132	3.80109
25.134	3.80969
25.136	3.81824
25.138	3.82674
25.14	3.83519
25.142	3.8436
25.144	3.85195
25.146	3.86025
25.148	3.86851
25.15	3.87671
25.152	3.88487
25.154	3.89297
25.156	3.90103
25.158	3.90903
25.16	3.91699
25.162	3.9249
25.164	3.93275
25.166	3.94056
25.168	3.94831
25.17	3.95601
25.172	3.96367
25.174	3.97127
25.176	3.97882
25.178	3.98632
25.18	3.99377
25.182	4.00117
25.184	4.00851
25.186	4.01581
25.188	4.02305
25.19	4.03024
25.192	4.03738
25.194	4.04447
25.196	4.05151
25.198	4.0585
25.2	4.06543
25.202	4.07231
25.204	4.07914
25.206	4.08591
25.208	4.09264
25.21	4.09931
25.212	4.10593
25.214	4.1125
25.216	4.11901
25.218	4.12547
25.22	4.13188
25.222	4.13823
25.224	4.14454
25.226	4.15078
25.228	4.15698
25.23	4.16312
25.232	4.16921
25.234	4.17525
25.236	4.18123
25.238	4.18716
25.24	4.19303
25.242	4.19885
25.244	4.20462
25.246	4.21034
25.248	4.216
25.25	4.2216
25.252	4.22715
25.254	4.23265
25.256	4.23809
25.258	4.24348
25.26	4.24882
25.262	4.2541
25.264	4.25932
25.266	4.26449
25.268	4.26961
25.27	4.27467
25.272	4.27967
25.274	4.28463
25.276	4.28952
25.278	4.29437
25.28	4.29915
25.282	4.30388
25.284	4.30856
25.286	4.31318
25.288	4.31775
25.29	4.32226
25.292	4.32671
25.294	4.33111
25.296	4.33546
25.298	4.33975
25.3	4.34398
25.302	4.34816
25.304	4.35228
25.306	4.35634
25.308	4.36035
25.31	4.36431
25.312	4.36821
25.314	4.37205
25.316	4.37584
25.318	4.37957
25.32	4.38324
25.322	4.38686
25.324	4.39042
25.326	4.39393
25.328	4.39737
25.33	4.40077
25.332	4.4041
25.334	4.40738
25.336	4.41061
25.338	4.41377
25.34	4.41688
25.342	4.41994
25.344	4.42293
25.346	4.42587
25.348	4.42876
25.35	4.43159
25.352	4.43436
25.354	4.43707
25.356	4.43973
25.358	4.44232
25.36	4.44487
25.362	4.44735
25.364	4.44978
25.366	4.45215
25.368	4.45447
25.37	4.45672
25.372	4.45892
25.374	4.46107
25.376	4.46315
25.378	4.46518
25.38	4.46715
25.382	4.46907
25.384	4.47093
25.386	4.47273
25.388	4.47447
25.39	4.47615
25.392	4.47778
25.394	4.47935
25.396	4.48086
25.398	4.48232
25.4	4.48372
25.402	4.48506
25.404	4.48634
25.406	4.48757
25.408	4.48873
25.41	4.48984
25.412	4.4909
25.414	4.49189
25.416	4.49283
25.418	4.49371
25.42	4.49453
25.422	4.4953
25.424	4.49601
25.426	4.49666
25.428	4.49725
25.43	4.49778
25.432	4.49826
25.434	4.49868
25.436	4.49904
25.438	4.49934
25.44	4.49959
25.442	4.49978
25.444	4.49991
25.446	4.49998
25.448	4.5
25.45	4.49996
25.452	4.49986
25.454	4.4997
25.456	4.49948
25.458	4.49921
25.46	4.49888
25.462	4.49849
25.464	4.49805
25.466	4.49754
25.468	4.49698
25.47	4.49636
25.472	4.49569
25.474	4.49495
25.476	4.49416
25.478	4.49331
25.48	4.49241
25.482	4.49144
25.484	4.49042
25.486	4.48934
25.488	4.4882
25.49	4.48701
25.492	4.48576
25.494	4.48445
25.496	4.48308
25.498	4.48166
25.5	4.48017
25.502	4.47864
25.504	4.47704
25.506	4.47538
25.508	4.47367
25.51	4.4719
25.512	4.47008
25.514	4.46819
25.516	4.46625
25.518	4.46426
25.52	4.4622
25.522	4.46009
25.524	4.45792
25.526	4.45569
25.528	4.45341
25.53	4.45107
25.532	4.44867
25.534	4.44622
25.536	4.4437
25.538	4.44114
25.54	4.43851
25.542	4.43583
25.544	4.43309
25.546	4.43029
25.548	4.42744
25.55	4.42453
25.552	4.42156
25.554	4.41854
25.556	4.41546
25.558	4.41232
25.56	4.40913
25.562	4.40588
25.564	4.40258
25.566	4.39921
25.568	4.39579
25.57	4.39232
25.572	4.38879
25.574	4.3852
25.576	4.38156
25.578	4.37786
25.58	4.3741
25.582	4.37029
25.584	4.36642
25.586	4.3625
25.588	4.35852
25.59	4.35448
25.592	4.35039
25.594	4.34624
25.596	4.34204
25.598	4.33778
25.6	4.33347
25.602	4.3291
25.604	4.32467
25.606	4.32019
25.608	4.31565
25.61	4.31106
25.612	4.30642
25.614	4.30171
25.616	4.29696
25.618	4.29214
25.62	4.28728
25.622	4.28235
25.624	4.27738
25.626	4.27235
25.628	4.26726
25.63	4.26212
25.632	4.25692
25.634	4.25167
25.636	4.24637
25.638	4.24101
25.64	4.23559
25.642	4.23013
25.644	4.2246
25.646	4.21903
25.648	4.2134
25.65	4.20771
25.652	4.20197
25.654	4.19618
25.656	4.19034
25.658	4.18444
25.66	4.17848
25.662	4.17248
25.664	4.16642
25.666	4.1603
25.668	4.15414
25.67	4.14792
25.672	4.14164
25.674	4.13532
25.676	4.12894
25.678	4.1225
25.68	4.11602
25.682	4.10948
25.684	4.10289
25.686	4.09625
25.688	4.08955
25.69	4.0828
25.692	4.076
25.694	4.06915
25.696	4.06224
25.698	4.05529
25.7	4.04828
25.702	4.04122
25.704	4.03411
25.706	4.02694
25.708	4.01972
25.71	4.01246
25.712	4.00514
25.714	3.99777
25.716	3.99035
25.718	3.98287
25.72	3.97535
25.722	3.96778
25.724	3.96015
25.726	3.95247
25.728	3.94475
25.73	3.93697
25.732	3.92914
25.734	3.92126
25.736	3.91334
25.738	3.90536
25.74	3.89733
25.742	3.88925
25.744	3.88112
25.746	3.87294
25.748	3.86472
25.75	3.85644
25.752	3.84811
25.754	3.83973
25.756	3.83131
25.758	3.82283
25.76	3.81431
25.762	3.80574
25.764	3.79712
25.766	3.78845
25.768	3.77973
25.77	3.77096
25.772	3.76215
25.774	3.75328
25.776	3.74437
25.778	3.73541
25.78	3.72641
25.782	3.71735
25.784	3.70825
25.786	3.6991
25.788	3.6899
25.79	3.68066
25.792	3.67136
25.794	3.66203
25.796	3.65264
25.798	3.64321
25.8	3.63373
25.802	3.6242
25.804	3.61463
25.806	3.60501
25.808	3.59534
25.81	3.58563
25.812	3.57588
25.814	3.56607
25.816	3.55622
25.818	3.54633
25.82	3.53639
25.822	3.5264
25.824	3.51637
25.826	3.5063
25.828	3.49618
25.83	3.48601
25.832	3.4758
25.834	3.46555
25.836	3.45525
25.838	3.44491
25.84	3.43452
25.842	3.42409
25.844	3.41361
25.846	3.4031
25.848	3.39253
25.85	3.38193
25.852	3.37128
25.854	3.36059
25.856	3.34985
25.858	3.33907
25.86	3.32825
25.862	3.31739
25.864	3.30648
25.866	3.29553
25.868	3.28454
25.87	3.27351
25.872	3.26243
25.874	3.25132
25.876	3.24016
25.878	3.22896
25.88	3.21772
25.882	3.20643
25.884	3.19511
25.886	3.18374
25.888	3.17234
25.89	3.16089
25.892	3.14941
25.894	3.13788
25.896	3.12631
25.898	3.1147
25.9	3.10306
25.902	3.09137
25.904	3.07964
25.906	3.06788
25.908	3.05607
25.91	3.04423
25.912	3.03234
25.914	3.02042
25.916	3.00846
25.918	2.99646
25.92	2.98442
25.922	2.97235
25.924	2.96023
25.926	2.94808
25.928	2.93589
25.93	2.92366
25.932	2.91139
25.934	2.89909
25.936	2.88675
25.938	2.87438
25.94	2.86196
25.942	2.84951
25.944	2.83702
25.946	2.8245
25.948	2.81194
25.95	2.79935
25.952	2.78672
25.954	2.77405
25.956	2.76135
25.958	2.74861
25.96	2.73583
25.962	2.72303
25.964	2.71018
25.966	2.6973
25.968	2.68439
25.97	2.67145
25.972	2.65846
25.974	2.64545
25.976	2.6324
25.978	2.61932
25.98	2.6062
25.982	2.59305
25.984	2.57987
25.986	2.56665
25.988	2.5534
25.99	2.54012
25.992	2.52681
25.994	2.51346
25.996	2.50008
25.998	2.48667
26	2.47323
26.002	2.45975
26.004	2.44625
26.006	2.43271
26.008	2.41914
26.01	2.40554
26.012	2.39191
26.014	2.37825
26.016	2.36456
26.018	2.35084
26.02	2.33708
26.022	2.3233
26.024	2.30949
26.026	2.29565
26.028	2.28178
26.03	2.26788
26.032	2.25395
26.034	2.23999
26.036	2.22601
26.038	2.21199
26.04	2.19795
26.042	2.18388
26.044	2.16978
26.046	2.15565
26.048	2.14149
26.05	2.12731
26.052	2.1131
26.054	2.09886
26.056	2.0846
26.058	2.07031
26.06	2.05599
26.062	2.04165
26.064	2.02728
26.066	2.01288
26.068	1.99846
26.07	1.98402
26.072	1.96954
26.074	1.95505
26.076	1.94052
26.078	1.92598
26.08	1.9114
26.082	1.89681
26.084	1.88219
26.086	1.86754
26.088	1.85287
26.09	1.83818
26.092	1.82346
26.094	1.80872
26.096	1.79396
26.098	1.77917
26.1	1.76436
26.102	1.74953
26.104	1.73468
26.106	1.7198
26.108	1.70491
26.11	1.68999
26.112	1.67504
26.114	1.66008
26.116	1.6451
26.118	1.63009
26.12	1.61506
26.122	1.60002
26.124	1.58495
26.126	1.56986
26.128	1.55475
26.13	1.53963
26.132	1.52448
26.134	1.50931
26.136	1.49413
26.138	1.47892
26.14	1.4637
26.142	1.44845
26.144	1.43319
26.146	1.41791
26.148	1.40261
26.15	1.3873
26.152	1.37196
26.154	1.35661
26.156	1.34124
26.158	1.32585
26.16	1.31045
26.162	1.29503
26.164	1.27959
26.166	1.26414
26.168	1.24867
26.17	1.23319
26.172	1.21768
26.174	1.20217
26.176	1.18664
26.178	1.17109
26.18	1.15553
26.182	1.13995
26.184	1.12436
26.186	1.10875
26.188	1.09313
26.19	1.0775
26.192	1.06185
26.194	1.04619
26.196	1.03051
26.198	1.01482
26.2	0.99912
26.202	0.98341
26.204	0.96768
26.206	0.95194
26.208	0.93619
26.21	0.92043
26.212	0.90465
26.214	0.88886
26.216	0.87306
26.218	0.85726
26.22	0.84143
26.222	0.8256
26.224	0.80976
26.226	0.79391
26.228	0.77805
26.23	0.76218
26.232	0.74629
26.234	0.7304
26.236	0.7145
26.238	0.69859
26.24	0.68267
26.242	0.66674
26.244	0.65081
26.246	0.63486
26.248	0.61891
26.25	0.60295
26.252	0.58698
26.254	0.571
26.256	0.55502
26.258	0.53903
26.26	0.52303
26.262	0.50703
26.264	0.49102
26.266	0.475
26.268	0.45898
26.27	0.44295
26.272	0.42691
26.274	0.41087
26.276	0.39483
26.278	0.37878
26.28	0.36272
26.282	0.34666
26.284	0.3306
26.286	0.31453
26.288	0.29846
26.29	0.28238
26.292	0.2663
26.294	0.25022
26.296	0.23413
26.298	0.21804
26.3	0.20195
26.302	0.18585
26.304	0.16976
26.306	0.15366
26.308	0.13756
26.31	0.12145
26.312	0.10535
26.314	0.08924
26.316	0.07313
26.318	0.05703
26.32	0.04092
26.322	0.02481
26.324	0.0087
26.326	0
26.328	0
26.33	0
26.332	0
26.334	0
26.336	0
26.338	0
26.34	0
26.342	0
26.344	0
26.346	0
26.348	0
26.35	0
26.352	0
26.354	0
26.356	0
26.358	0
26.36	0
26.362	0
26.364	0
26.366	0
26.368	0
26.37	0
26.372	0
26.374	0
26.376	0
26.378	0
26.38	0
26.382	0
26.384	0
26.386	0
26.388	0
26.39	0
26.392	0
26.394	0
26.396	0
26.398	0
26.4	0
26.402	0
26.404	0
26.406	0
26.408	0
26.41	0
26.412	0
26.414	0
26.416	0
26.418	0
26.42	0
26.422	0
26.424	0
26.426	0
26.428	0
26.43	0
26.432	0
26.434	0
26.436	0
26.438	0
26.44	0
26.442	0
26.444	0
26.446	0
26.448	0
26.45	0
26.452	0
26.454	0
26.456	0
26.458	0
26.46	0
26.462	0
26.464	0
26.466	0
26.468	0
26.47	0
26.472	0
26.474	0
26.476	0
26.478	0
26.48	0
26.482	0
26.484	0
26.486	0
26.488	0
26.49	0
26.492	0
26.494	0
26.496	0
26.498	0
26.5	0
26.502	0
26.504	0
26.506	0
26.508	0
26.51	0
26.512	0
26.514	0
26.516	0
26.518	0
26.52	0
26.522	0
26.524	0
26.526	0
26.528	0
26.53	0
26.532	0
26.534	0
26.536	0
26.538	0
26.54	0
26.542	0
26.544	0
26.546	0
26.548	0
26.55	0
26.552	0
26.554	0
26.556	0
26.558	0
26.56	0
26.562	0
26.564	0
26.566	0
26.568	0
26.57	0
26.572	0
26.574	0
26.576	0
26.578	0
26.58	0
26.582	0
26.584	0
26.586	0
26.588	0
26.59	0
26.592	0
26.594	0
26.596	0
26.598	0
26.6	0
26.602	0
26.604	0
26.606	0
26.608	0
26.61	0
26.612	0
26.614	0
26.616	0
26.618	0
26.62	0
26.622	0
26.624	0
26.626	0
26.628	0
26.63	0
26.632	0
26.634	0
26.636	0
26.638	0
26.64	0
26.642	0
26.644	0
26.646	0
26.648	0
26.65	0
26.652	0
26.654	0
26.656	0
26.658	0
26.66	0
26.662	0
26.664	0
26.666	0
26.668	0
26.67	0
26.672	0
26.674	0
26.676	0
26.678	0
26.68	0
26.682	0
26.684	0
26.686	0
26.688	0
26.69	0
26.692	0
26.694	0
26.696	0
26.698	0
26.7	0
26.702	0
26.704	0
26.706	0
26.708	0
26.71	0
26.712	0
26.714	0
26.716	0
26.718	0
26.72	0
26.722	0
26.724	0
26.726	0
26.728	0
26.73	0
26.732	0
26.734	0
26.736	0
26.738	0
26.74	0
26.742	0
26.744	0
26.746	0
26.748	0
26.75	0
26.752	0
26.754	0
26.756	0
26.758	0
26.76	0
26.762	0
26.764	0
26.766	0
26.768	0
26.77	0
26.772	0
26.774	0
26.776	0
26.778	0
26.78	0
26.782	0
26.784	0
26.786	0
26.788	0
26.79	0
26.792	0
26.794	0
26.796	0
26.798	0
26.8	0
26.802	0
26.804	0
26.806	0
26.808	0
26.81	0
26.812	0
26.814	0
26.816	0
26.818	0
26.82	0
26.822	0
26.824	0
26.826	0
26.828	0
26.83	0
26.832	0
26.834	0
26.836	0
26.838	0
26.84	0
26.842	0
26.844	0
26.846	0
26.848	0
26.85	0
26.852	0
26.854	0
26.856	0
26.858	0
26.86	0
26.862	0
26.864	0
26.866	0
26.868	0
26.87	0
26.872	0
26.874	0
26.876	0
26.878	0
26.88	0
26.882	0
26.884	0
26.886	0
26.888	0
26.89	0
26.892	0
26.894	0
26.896	0
26.898	0
26.9	0
26.902	0
26.904	0
26.906	0
26.908	0
26.91	0
26.912	0
26.914	0
26.916	0
26.918	0
26.92	0
26.922	0
26.924	0
26.926	0
26.928	0
26.93	0
26.932	0
26.934	0
26.936	0
26.938	0
26.94	0
26.942	0
26.944	0
26.946	0
26.948	0
26.95	0
26.952	0
26.954	0
26.956	0
26.958	0
26.96	0
26.962	0
26.964	0
26.966	0
26.968	0
26.97	0
26.972	0
26.974	0
26.976	0
26.978	0
26.98	0
26.982	0
26.984	0
26.986	0
26.988	0
26.99	0
26.992	0
26.994	0
26.996	0
26.998	0
27	0
27.002	0
27.004	0
27.006	0
27.008	0
27.01	0
27.012	0
27.014	0
27.016	0
27.018	0
27.02	0
27.022	0
27.024	0
27.026	0
27.028	0
27.03	0
27.032	0
27.034	0
27.036	0
27.038	0
27.04	0
27.042	0
27.044	0
27.046	0
27.048	0
27.05	0
27.052	0
27.054	0
27.056	0
27.058	0
27.06	0
27.062	0
27.064	0
27.066	0
27.068	0
27.07	0
27.072	0
27.074	0
27.076	0
27.078	0
27.08	0
27.082	0
27.084	0
27.086	0
27.088	0
27.09	0
27.092	0
27.094	0
27.096	0
27.098	0
27.1	0
27.102	0
27.104	0
27.106	0
27.108	0
27.11	0
27.112	0
27.114	0
27.116	0
27.118	0
27.12	0
27.122	0
27.124	0
27.126	0
27.128	0
27.13	0
27.132	0
27.134	0
27.136	0
27.138	0
27.14	0
27.142	0
27.144	0
27.146	0
27.148	0
27.15	0
27.152	0
27.154	0
27.156	0
27.158	0
27.16	0
27.162	0
27.164	0
27.166	0
27.168	0
27.17	0
27.172	0
27.174	0
27.176	0
27.178	0
27.18	0
27.182	0
27.184	0
27.186	0
27.188	0
27.19	0
27.192	0
27.194	0
27.196	0
27.198	0
27.2	0
27.202	0
27.204	0
27.206	0
27.208	0
27.21	0
27.212	0
27.214	0
27.216	0
27.218	0
27.22	0
27.222	0
27.224	0
27.226	0
27.228	0
27.23	0
27.232	0
27.234	0
27.236	0
27.238	0
27.24	0
27.242	0
27.244	0
27.246	0
27.248	0
27.25	0
27.252	0
27.254	0
27.256	0
27.258	0
27.26	0
27.262	0
27.264	0
27.266	0
27.268	0
27.27	0
27.272	0
27.274	0
27.276	0
27.278	0
27.28	0
27.282	0
27.284	0
27.286	0
27.288	0
27.29	0
27.292	0
27.294	0
27.296	0
27.298	0
27.3	0
27.302	0
27.304	0
27.306	0
27.308	0
27.31	0
27.312	0
27.314	0
27.316	0
27.318	0
27.32	0
27.322	0
27.324	0
27.326	0
27.328	0
27.33	0
27.332	0
27.334	0
27.336	0
27.338	0
27.34	0
27.342	0
27.344	0
27.346	0
27.348	0
27.35	0
27.352	0
27.354	0
27.356	0
27.358	0
27.36	0
27.362	0
27.364	0
27.366	0
27.368	0
27.37	0
27.372	0
27.374	0
27.376	0
27.378	0
27.38	0
27.382	0
27.384	0
27.386	0
27.388	0
27.39	0
27.392	0
27.394	0
27.396	0
27.398	0
27.4	0
27.402	0
27.404	0
27.406	0
27.408	0
27.41	0
27.412	0
27.414	0
27.416	0
27.418	0
27.42	0
27.422	0
27.424	0
27.426	0
27.428	0
27.43	0
27.432	0
27.434	0
27.436	0
27.438	0
27.44	0
27.442	0
27.444	0
27.446	0
27.448	0
27.45	0
27.452	0
27.454	0
27.456	0
27.458	0
27.46	0
27.462	0
27.464	0
27.466	0
27.468	0
27.47	0
27.472	0
27.474	0
27.476	0
27.478	0
27.48	0
27.482	0
27.484	0
27.486	0
27.488	0
27.49	0
27.492	0
27.494	0
27.496	0
27.498	0
27.5	0
27.502	0
27.504	0
27.506	0
27.508	0
27.51	0
27.512	0
27.514	0
27.516	0
27.518	0
27.52	0
27.522	0
27.524	0
27.526	0
27.528	0
27.53	0
27.532	0
27.534	0
27.536	0
27.538	0
27.54	0
27.542	0
27.544	0
27.546	0
27.548	0
27.55	0
27.552	0
27.554	0
27.556	0
27.558	0
27.56	0
27.562	0
27.564	0
27.566	0
27.568	0
27.57	0
27.572	0
27.574	0
27.576	0
27.578	0
27.58	0
27.582	0
27.584	0
27.586	0
27.588	0
27.59	0
27.592	0
27.594	0
27.596	0
27.598	0
27.6	0
27.602	0
27.604	0
27.606	0
27.608	0
27.61	0
27.612	0
27.614	0
27.616	0
27.618	0
27.62	0
27.622	0
27.624	0
27.626	0
27.628	0
27.63	0
27.632	0
27.634	0
27.636	0
27.638	0
27.64	0
27.642	0
27.644	0
27.646	0
27.648	0
27.65	0
27.652	0
27.654	0
27.656	0
27.658	0
27.66	0
27.662	0
27.664	0
27.666	0
27.668	0
27.67	0
27.672	0
27.674	0
27.676	0
27.678	0
27.68	0
27.682	0
27.684	0
27.686	0
27.688	0
27.69	0
27.692	0
27.694	0
27.696	0
27.698	0
27.7	0
27.702	0
27.704	0
27.706	0
27.708	0
27.71	0
27.712	0
27.714	0
27.716	0
27.718	0
27.72	0
27.722	0
27.724	0
27.726	0
27.728	0
27.73	0
27.732	0
27.734	0
27.736	0
27.738	0
27.74	0
27.742	0
27.744	0
27.746	0
27.748	0
27.75	0
27.752	0
27.754	0
27.756	0
27.758	0
27.76	0
27.762	0
27.764	0
27.766	0
27.768	0
27.77	0
27.772	0
27.774	0
27.776	0
27.778	0
27.78	0
27.782	0
27.784	0
27.786	0
27.788	0
27.79	0
27.792	0
27.794	0
27.796	0
27.798	0
27.8	0
27.802	0
27.804	0
27.806	0
27.808	0
27.81	0
27.812	0
27.814	0
27.816	0
27.818	0
27.82	0
27.822	0
27.824	0
27.826	0
27.828	0
27.83	0
27.832	0
27.834	0
27.836	0
27.838	0
27.84	0
27.842	0
27.844	0
27.846	0
27.848	0
27.85	0
27.852	0
27.854	0
27.856	0
27.858	0
27.86	0
27.862	0
27.864	0
27.866	0
27.868	0
27.87	0
27.872	0
27.874	0
27.876	0
27.878	0
27.88	0
27.882	0
27.884	0
27.886	0
27.888	0
27.89	0
27.892	0
27.894	0
27.896	0
27.898	0
27.9	0
27.902	0
27.904	0
27.906	0
27.908	0
27.91	0
27.912	0
27.914	0
27.916	0
27.918	0
27.92	0
27.922	0
27.924	0
27.926	0
27.928	0
27.93	0
27.932	0
27.934	0
27.936	0
27.938	0
27.94	0
27.942	0
27.944	0
27.946	0
27.948	0
27.95	0
27.952	0
27.954	0
27.956	0
27.958	0
27.96	0
27.962	0
27.964	0
27.966	0
27.968	0
27.97	0
27.972	0
27.974	0
27.976	0
27.978	0
27.98	0
27.982	0
27.984	0
27.986	0
27.988	0
27.99	0
27.992	0
27.994	0
27.996	0
27.998	0
28	0
28.002	0
28.004	0
28.006	0
28.008	0
28.01	0
28.012	0
28.014	0
28.016	0
28.018	0
28.02	0
28.022	0
28.024	0
28.026	0
28.028	0
28.03	0
28.032	0
28.034	0
28.036	0
28.038	0
28.04	0
28.042	0
28.044	0
28.046	0
28.048	0
28.05	0
28.052	0
28.054	0
28.056	0
28.058	0
28.06	0
28.062	0
28.064	0
28.066	0
28.068	0
28.07	0
28.072	0
28.074	0
28.076	0
28.078	0
28.08	0

## Sheet: sample point
time (s)	velocity (m/s)
24.6	0.24153
25	3.13164
25.4	4.48372
25.8	3.63373
26.2	0.99912
26.6	0
27	0
27.4	0
27.8	0
