# Supplementary material for: Optimal human respiratory simulation for exhaled gas based on CFD method
Source: PLoS One. 2024 Nov 18;19(11):e0313522. doi: 10.1371/journal.pone.0313522 (PMC11573226; doi:10.1371/journal.pone.0313522)
Supplement: S4 Table — (XLSX) [file pone.0313522.s009.xlsx]

## Sheet: Sheet1
	expiration	inspiration	current	peak
only RNG k-ɛ	1444	353	3.34	1.2
RNG k-ɛ+laminar	1562	121	3.41	1.7
