# Supplementary material for: Optimal human respiratory simulation for exhaled gas based on CFD method
Source: PLoS One. 2024 Nov 18;19(11):e0313522. doi: 10.1371/journal.pone.0313522 (PMC11573226; doi:10.1371/journal.pone.0313522)
Supplement: S5 Table — (XLSX) [file pone.0313522.s010.xlsx]

## Sheet: time and memory
						simple transient				simple turbulence changed
						current memory (GB)	peak memory ever used (GB)	time (s)		current memory (GB)	peak memory ever used (GB)	time (s)
			exhalation	1-0-1.75		3.54518	4.30259	1581.75		3.54518	4.30259	1581.75
			inspiration	1-1.76-3.51		3.40446	4.57128	1973.719 sec		4.08649	4.28432	120.369
			exhalation	2-3.52-5.26		3.35304	4.57128	3453.82		3.60774	5.11605	1710.21
			inspiration	2-5.27-7.02		3.36219	4.57128	3821.716 sec		3.82971	5.11605	1831.07
			exhalation	3-7.03-8.77			4.57128	5320.37		3.43819	5.11605	3441.97
			inspiration	3-8.78-10.53		3.35986	4.57128	5685.64		3.80683	5.11605	3564.1
			exhalation	4-10.54-12.28		3.36261	4.57128	7156.2		3.44824	5.11605	5152.04
			inspiration	4-12.29-14.04		3.37017	4.57128	7526.08		3.80714	5.11605	5274.98
			exhalation	5-14.05-15.79		3.36741	4.57128	8986.55		3.45297	5.11605	6842.19
			inspiration	5-15.80-17.55		3.79422	4.57128	9349.01		3.3857	5.11605	6964.79
			exhalation	6-17.56-19.3		3.29697	4.57128	10793	1444	3.4822	5.11605	8526.92	1562.13
			inspiration	6-19.31-21.06		3.3753	4.57128	11146.1	353.045	3.34239	5.11605	8648.39	121.472
			exhalation	7-21.07-22.81
			inspiration	7-22.82-24.57
			exhalation	8-24.58-26.32		3.33614	4.57128		1797.04	3.4123	5.11605		1683.6
			inspiration	8-26.33-28.08			1.23514				1.70376
