# Supplementary material for: Optimal human respiratory simulation for exhaled gas based on CFD method
Source: PLoS One. 2024 Nov 18;19(11):e0313522. doi: 10.1371/journal.pone.0313522 (PMC11573226; doi:10.1371/journal.pone.0313522)
Supplement: S6 Table — (XLSX) [file pone.0313522.s011.xlsx]

## Sheet: Sheet1
	computing time	peak memory
COUPLE	1	1
SIMPLE	0.47	0.79
SIMPLE turbulence changed	0.44	0.88
PISO	0.35	0.81
PISO turbulence changed	0.29	0.89
