# Supplementary material for: Optimal human respiratory simulation for exhaled gas based on CFD method
Source: PLoS One. 2024 Nov 18;19(11):e0313522. doi: 10.1371/journal.pone.0313522 (PMC11573226; doi:10.1371/journal.pone.0313522)
Supplement: S7 Table — (XLSX) [file pone.0313522.s012.xlsx]

## Sheet: Sheet1
						simple transient				simple turbulence changed				couple transient				piso transient				piso turbulence changed
						current memory (GB)	peak memory ever used (GB)	time (s)		current memory (GB)	peak memory ever used (GB)	time (s)		current memory (GB)	peak memory ever used (GB)	time (s)		current memory (GB)	peak memory ever used (GB)	time (s)		current memory (GB)	peak memory ever used (GB)	time (s)
			exhalation	1-0-1.75		3.54518	4.30259	1581.75		3.54518	4.30259	1581.75		4.44501 5.60988		3857.010 sec		3.57895 4.39813		1050.98		3.57895 4.39813		1050.98
			inspiration	1-1.76-3.51		3.40446	4.57128	1973.719 sec		4.08649	4.28432	120.369		4.58905 5.64057		4952.37		3.47733 4.68386		1495.72		4.07549 4.38029		153.152
			exhalation	2-3.52-5.26		3.35304	4.57128	3453.82		3.60774	5.11605	1710.21		4.5765 5.64057		9328.09		3.44839 4.68386		2406.05		3.46847 5.17366		1122.03
			inspiration	2-5.27-7.02		3.36219	4.57128	3821.716 sec		3.82971	5.11605	1831.07		5.02653 5.77119		10599.8						3.48057 4.37547		151.907
			exhalation	3-7.03-8.77			4.57128	5320.37		3.43819	5.11605	3441.97		5.02692 5.77242		15015.6		3.43466 4.68386		3767.02		3.27321 4.42403		973.27
			inspiration	3-8.78-10.53		3.35986	4.57128	5685.64		3.80683	5.11605	3564.1		5.07419 5.8007		16285.3		3.49687 4.68386		4208.37		3.7989 4.46346		1125.81
			exhalation	4-10.54-12.28		3.36261	4.57128	7156.2		3.44824	5.11605	5152.04		5.08059 5.80585		20641.6		3.44698 4.68386		5125.02		3.4353 4.47012		2101.69
			inspiration	4-12.29-14.04		3.37017	4.57128	7526.08		3.80714	5.11605	5274.98		4.99113 5.80585		21829		3.53603 4.68386		5567.14		3.79306 4.47012		2259.37
			exhalation	5-14.05-15.79		3.36741	4.57128	8986.55		3.45297	5.11605	6842.19		5.06782 5.81231		25768.1		3.53451 4.68386		6469.26		3.44349 4.47485		3239.39
			inspiration	5-15.80-17.55		3.79422	4.57128	9349.01		3.3857	5.11605	6964.79		5.09726 5.81586		26704.2		3.5811 4.69576		6921.16		3.81129 4.47485		3393.76
			exhalation	6-17.56-19.3		3.29697	4.57128	10793	1444	3.4822	5.11605	8526.92	1562.13	5.51633 5.8161		29796.8		3.57572 4.69578		7820.25		3.45562 4.47889		4361.38
			inspiration	6-19.31-21.06		3.3753	4.57128	11146.1	353.045	3.34239	5.11605	8648.39	121.472	5.01097 5.81689		30535.6		3.57325 4.69578		8260.31		3.38933 4.47889		4512.92
			exhalation	7-21.07-22.81																		3.4562 4.47906		5477.12
			inspiration	7-22.82-24.57																		3.82295 4.47906		5629.76
			exhalation	8-24.58-26.32																		3.47977 4.48798		6607.36
			inspiration	8-26.33-28.08																		3.84302 4.48798		6759.75
						current memory (GB)	peak memory ever used (GB)	time (s)		current memory (GB)	peak memory ever used (GB)	time (s)		current memory (GB)	peak memory ever used (GB)	time (s)		current memory (GB)	peak memory ever used (GB)	time (s)		current memory (GB)	peak memory ever used (GB)	time (s)
					average	3.33614	4.57128	1797.04		3.4123	5.11605	1683.6		5.26365	5.816	3831.32		3.57449	4.69578	1339.15		3.42247	5.17	1119.16
						current memory (GB)	peak memory ever used (GB)	time (s)		current memory (GB)	peak memory ever used (GB)	time (s)		current memory (GB)	peak memory ever used (GB)	time (s)		current memory (GB)	peak memory ever used (GB)	time (s)		current memory (GB)	peak memory ever used (GB)	time (s)
					ratio		0.785983	0.46904			0.879651	0.439431			1	1			0.80739	0.349527			0.888927	0.292108
									ratio	COUPLE	SIMPLE	SIMPLE turbulence changed	PISO	PISO turbulence changed
									peak memory	1	0.79	0.88	0.81	0.89
		RNG k-ɛ+laminar							computing time	1	0.47	0.44	0.35	0.29
											computing time	peak memory
										COUPLE	1	1
										SIMPLE	0.47	0.79
										SIMPLE turbulence changed	0.44	0.88
										PISO	0.35	0.81
										PISO turbulence changed	0.29	0.89
